# Supplementary material for: Preliminary Study on the Synergistic Degradation Mechanism of the Microbial Community on the Wood of the Dingtao M2 Tomb
Source: Int J Mol Sci. 2026 Apr 2;27(7):3233. doi: 10.3390/ijms27073233 (PMC13073937; doi:10.3390/ijms27073233)
Supplement: Supplementary file 1 [file ijms-27-03233-s001.zip]

Archive with 1 entries (1 files):
- ijms-4230429-supplementary.pdf
